# Supplementary material for: Safety and Efficacy Analysis of Targeted and Immune Combination Therapy in Advanced Melanoma—A Systematic Review and Network Meta-Analysis
Source: Int J Mol Sci. 2024 Nov 28;25(23):12821. doi: 10.3390/ijms252312821 (PMC11641726; doi:10.3390/ijms252312821)
Supplement: Supplementary file 1 [file ijms-25-12821-s001.zip]

Archive with 1 entries (1 files):
- ijms-3288229-supplementary.pdf
